# Supplementary material for: Declines in skeletal muscle quality vs. size following two weeks of knee joint immobilization
Source: PeerJ. 2020 Jan 13;8:e8224. doi: 10.7717/peerj.8224 (PMC6964688; doi:10.7717/peerj.8224)
Supplement: Supplemental Information 1 [file peerj-08-8224-s001.xlsx]

## Sheet: Figure 2- EI
Immobilized Limb
Subject ID	VL Left Limb Pre	VL Left Limb Post	RF Left Limb Pre	RF Left Limb Post
1	70.29	75.39	68.26	70.71
2	77.51	77.48	77.86	72.76
4	76.05	77.59	73.63	69.02
5	86.72	92.36	89.27	88.66
6	82.7	89.04	80.41	78.63
7	82.8	84.91	75.3	71.15
12	86.87	87.42	85.42	95.62
13	93.6	105.01	89.33	90.33
15	97.42	98.72	89.38	94.58
16	74.2	80.66	88.32	87.42
17	85.94	91.63	90.33	97.95
22	89.71	87.94	91.21	87.22
25	72.17	72	78.32	78.26
Mean	82.7677	86.1654	82.8492	83.2546
SD	8.35126	9.53758	7.60738	10.2975
Control Limb
Subject ID	VL Right Limb Pre	VL Right Limb Post	RF Right Limb Pre	RF Right Limb Post
1	75.29	78.73	66.43	66.72
2	88.23	85.18	86.19	81.7
4	75.48	73.75	72.99	66.52
5	86.73	83.12	87.38	82.33
6	84.43	85.14	88.8	84.51
7	83	84.56	73.59	75.93
12	82.91	87.48	69.43	66.89
13	110.81	103.95	97.08	97.96
15	96.06	98.65	75.29	90.81
16	79.74	77.86	94.29	97.96
17	94.84	88.3	94.8	94.61
22	90.55	77.7	89.22	78.4
25	71.58	70.95	95.84	99.65
Mean	86.1269	84.2592	83.9485	83.3838
SD	10.4658	9.24959	10.9038	12.2148
			Pre	Post

## Sheet: Figure 3- CSA
Immobilized Limb
Subject ID	VL Left Limb Pre	VL Left Limb Post	RF Left Limb Pre	RF Left Limb Post
1	13.5	12.12	6.27	5.44
2	22.17	18.91	6.14	4.82
4	15.47	15.38	6.48	6.03
5	17.88	16.18	5.13	5.76
6	14.98	14.33	7.43	7.37
7	17.13	16.75	6.42	5.79
12	13.37	13.54	4.51	5.4
13	18.64	12.65	7.27	6.21
15	14.02	15.14	4.26	4.58
16	19.77	16.97	6.1	6.54
17	20.24	20.61	6.2	5.88
22	14.04	14.36	5.31	5.72
25	16.03	15.9	8.46	7.59
Mean	16.7108	15.6031	6.15231	5.93308
SD	2.85371	2.38308	1.17039	0.864112
Control Limb
Subject ID	VL Right Limb Pre	VL Right Limb Post	RF Right Limb Pre	RF Right Limb Post
1	13.31	12.34	6.72	6.33
2	21.5	21.84	5.61	5.12
4	16.97	17.72	6.67	6.89
5	18.95	20.07	5.88	6
6	21.92	20.36	6.93	6.76
7	16.32	16.05	5.38	5.78
12	14.63	12.55	4.78	4.11
13	15.32	13.27	5.76	6.07
15	14.96	15.77	4.33	4.39
16	20.37	18.76	6.82	6.21
17	19.78	22.45	6	4.72
22	13.21	13.78	5.24	5.3
25	14.45	13.93	10.14	9.69
Mean	17.0531	16.8377	6.17385	5.95154
SD	3.09374	3.59114	1.43512	1.42093
			Pre	Post

## Sheet: Figure 4- Change Score Correlat
	Vastus Lateralis		Rectus Femoris
Subject ID	EI Change	CSA Change	EI Change	CSA Change
1	5.1	-1.38	2.45	-0.83
2	-0.03	-3.26	-5.1	-1.32
4	1.54	-0.09	-4.61	-0.45
5	5.64	-1.7	-0.61	0.63
6	6.34	-0.65	-1.78	-0.06
7	2.11	-0.38	-4.15	-0.63
12	0.55	0.17	10.2	0.89
13	11.41	-5.99	1	-1.06
15	1.3	1.12	5.2	0.32
16	6.46	-2.8	-0.9	0.44
17	5.69	0.37	7.62	-0.32
22	-1.77	0.32	-3.99	0.41
25	-0.17	-0.13	-0.06	-0.87

## Sheet: Corrected RF Data
Immobilized Limb
Subject ID	RF Left Limb Pre	RF Left Limb Post
1	142.32	138.79
2	126.82	121.92
4	125.07	118.16
5	131.63	134.14
6	125.4	132.62
7	143.22	139.77
12	122.18	134.99
13	140.51	136.29
15	129.25	134.4
16	117.01	120.69
17	155.78	166.05
22	146.03	144.9
25	99.99	93.84
Mean	131.17	132.043
SD	14.5203	16.7023
Control Limb
Subject ID	RF Right Limb Pre	RF Right Limb Post
1	135.16	140.05
2	135	134.04
4	123.22	120.39
5	128.28	125.87
6	134.1	141.62
7	136.34	139.89
12	109.92	104.21
13	136.51	135.85
15	115.2	129.73
16	125.67	127.38
17	160.53	154.33
22	137.15	130.88
25	116.47	99.95
Mean	130.273	129.553
SD	12.93	14.8856

## Sheet: Ultrasound depth
Subject ID	US Depth (cm)
1	5
2	5
4	6
5	5
6	5
7	6
12	5
13	5
15	5
16	5
17	7
22	5
25	5
